# Supplementary material for: Breast-cancer detection using blood-based infrared molecular fingerprints
Source: BMC Cancer. 2021 Dec 2;21:1287. doi: 10.1186/s12885-021-09017-7 (PMC8638519; doi:10.1186/s12885-021-09017-7)
Supplement: Supplementary file 1 — Additional file 1. [file 12885_2021_9017_MOESM1_ESM.xlsx]

## Sheet: Metafile
Filename	Meas. Date	Sample ID	Sample Count	Weight (Kg)	Height (cm)	BMI	Race/ Ethnicity	Date of Birth	Age	Age of first mestrual period	Age at time of 1st child	Family with breat cancer	mammogram with high density	Previous breast biopsy	Breast biopsy atypical hyperplasia	Breast biopsy LCIS	Hormonal therapy after menopause	past thoracic radiotherapy	Alcohol consumption	Known having BRCA 1 OR 2	Family member with BRCA 1 or 2	Prior history of breast cancer	Date histopathology result	Histological Type	Tumor Grade Score	Nuclear Pleomorphism	Mitosis Score	Tubular formation	Ki67 Percent	Ki67	ER receptor	ER percent	ER ALLRED	PR receptor	PR percent	PR ALLRED	Her2 test immunohistochemistry	Her2 test FISH,SISH	Her2 receptor	Molecular subtype	pT	pN	pM	Stage of tumor	Participiant group	Potential Case (ca) Control (co)
70 - 4398139850263	180711	70	70	77	142	38.19	Arab Saudi	1962-06-03	56	≥14	<30	0	9999	9999	9999	9999	No	9999	No	No	No	Yes	41153	Invasive Ductal carcinoma	Grade 3	3	2	3	9999	9999	Negative	9999	9999	Negative	9999	9999	3+	9999	Positive	Her 2 Enriched	T2	N0	M0	Stage IIA	WOMAN WITH BREAST CANCER STAGE I-IIIA	ca
71 - 4398139981405	180719	71	71	74	157	30.02	Arab Saudi	1961-11-28	56	≥14	<30	1	9999	9999	9999	9999	N/A	9999	No	No	No	Yes	43009	Invasive Ductal carcinoma	Grade 3	3	3	2	40	≥14	Negative	9999	9999	Negative	9999	9999	3+	9999	Positive	Her 2 Enriched	T3	N1	M1	Stage IV	WOMAN WITH BREAST CANCER STAGE IIIB-IV	ca
72 - 4398139850262	180711	72	72	63.4	169	22.20	Arab Saudi	1965-10-25	52	≥14	<30	1	9999	9999	9999	9999	No	No	No	No	No	Yes	43037	Invasive Ductal carcinoma	Grade 3	3	2	3	60	≥14	Negative	9999	9999	Negative	9999	9999	3+	9999	Positive	Her 2 Enriched	T1c	N1	M0	Stage IIA	WOMAN WITH BREAST CANCER STAGE I-IIIA	ca
73 - 4398139915819	180718	73	73	78	158	31.24	Arab Non-Saudi	1958-02-15	60	<12	≥30	1	9999	9999	9999	9999	N/A	9999	No	No	No	Yes	42866	Invasive Ductal carcinoma	Grade 3	3	2	3	80	≥14	Positive	70	9999	Negative	9999	9999	3+	9999	Positive	Her 2 luminal	T2	N0	M0	Stage IIA	WOMAN WITH BREAST CANCER STAGE I-IIIA	ca
74 - 4398139850269	180711	74	74	41	163	15.43	Arab Saudi	1971-08-22	46	≥14	No Birth	0	9999	9999	9999	9999	No	9999	No	No	No	Yes	42928	Invasive Ductal carcinoma	Grade 3	3	2	3	50	≥14	Positive	80	8/8	Positive	10	4/8	1+	9999	Negative	Luminal B	T4	N2	M1	Stage IV	WOMAN WITH BREAST CANCER STAGE IIIB-IV	ca
75 - 4398140112530	180710	75	75	46.5	149	20.95	Arab Saudi	1951-04-07	67	≥14	<30	0	9999	9999	9999	9999	No	9999	No	No	9999	Yes	42898	Metaplastic	Grade 3	3	3	2	50	≥14	Positive	50	9999	Negative	9999	9999	0	9999	Negative	Luminal B	T1c	N3a	M0	Stage IIIC	WOMAN WITH BREAST CANCER STAGE IIIB-IV	ca
76 - 4398139915816	180718	76	76	57.9	160	22.62	Arab Saudi	1974-01-17	44	≥14	No Birth	1	9999	9999	9999	9999	No	9999	No	No	No	Yes	42947	Invasive Ductal carcinoma	Grade 2	3	2	2	60	≥14	Positive	90	9999	Positive	90	9999	2+	Negative	Negative	Luminal B	T4c	N3	M1	Stage IV	WOMAN WITH BREAST CANCER STAGE IIIB-IV	ca
77 - 4398139981396	180719	77	77	78.5	147	36.33	Arab Saudi	1963-05-24	55	≥14	<30	0	9999	9999	9999	9999	N/A	9999	No	No	No	Yes	42498	Invasive Ductal carcinoma	Grade 3	3	2	3	35	≥14	Positive	80	9999	Positive	20	9999	0	9999	Negative	Luminal B	T4	pN0(I+)	M1	Stage IV	WOMAN WITH BREAST CANCER STAGE IIIB-IV	ca
78 - 4398139981408	180719	78	78	94	160	36.72	Arab Non-Saudi	1972-06-10	46	≥12 - <14	<30	0	No	No	No	No	N/A	No	No	No	No	No	N/A	co																				co	co	co
79 - 4398139981402	180719	79	79	73	145	34.72	Arab Saudi	1961-06-14	57	<12	<30	0	9999	9999	9999	9999	No	9999	No	No	No	Yes	42850	Invasive Ductal carcinoma	Grade 3	3	2	3	70	≥14	Positive	90	8/8	Positive	10	4/8	2+	Positive	Positive	Her 2 luminal	T3	N0	M0	Stage IIB	WOMAN WITH BREAST CANCER STAGE I-IIIA	ca
80 - 4398139981387	180719	80	80	85.5	154.5	35.82	Arab Saudi	1960-12-19	57	<12	<30	2	9999	9999	9999	9999	No	9999	No	No	No	Yes	42495	Invasive Ductal carcinoma	Grade 2	2	1	3	40	≥14	Positive	90	8/8	Positive	25	5/8	0	9999	Negative	Luminal B	T1c	pN1c	M0	Stage IIA	WOMAN WITH BREAST CANCER STAGE I-IIIA	ca
81 - 4398139850255	180711	81	81	65	147	30.08	Arab Saudi	1962-11-28	55	<12	No Birth	0	9999	9999	9999	9999	No	9999	No	No	No	Yes	38405	Mucinous (colloid)	9999	9999	9999	9999	9999	9999	Negative	9999	9999	Positive	10	9999	3+	9999	Positive	Her 2 luminal	TX	NX	M1	Stage IV	WOMAN WITH BREAST CANCER STAGE IIIB-IV	ca
82 - 4398140112522	180710	82	82	73	157	29.62	Arab Non-Saudi	1982-03-01	36	≥12 - <14	<30	0	No	No	No	No	No	No	No	No	No	No	N/A	co																				co	co	co
83 - 4398139850249	180711	83	83	55	164	20.45	Arab Non-Saudi	1983-08-31	34	≥12 - <14	No Birth	0	No	No	No	No	No	No	No	No	No	No	N/A	co																				co	co	co
84 - 4398140112535	180710	84	84	47	153	20.08	Arab Saudi	1947-11-13	70	≥12 - <14	<30	0	9999	9999	9999	9999	No	9999	No	No	No	Yes	42744	Invasive Ductal carcinoma	Grade 3	3	3	3	50	≥14	Negative	9999	9999	Negative	9999	9999	1+	9999	Negative	Triple negative	T4b	N2a	M1	Stage IV	WOMAN WITH BREAST CANCER STAGE IIIB-IV	ca
85 - 4398139981404	180719	85	85	67	157	27.18	Arab Saudi	1966-05-21	52	≥12 - <14	<30	0	9999	9999	9999	9999	No	9999	No	No	No	Yes	42807	Invasive Ductal carcinoma	Grade 3	3	2	3	60	≥14	Positive	5	4	Negative	<1	2	3+	9999	Positive	Her 2 luminal	T1b	N0	M0	Stage IA	WOMAN WITH BREAST CANCER STAGE I-IIIA	ca
86 - 4398139915841	180718	86	86	65	155	27.06	Arab Saudi	1971-08-22	46	<12	No Birth	1	9999	9999	9999	9999	No	9999	No	No	No	Yes	42835	Invasive Ductal carcinoma	Grade 2	2	1	3	15	≥14	Positive	80	9999	Positive	70	9999	1+	9999	Negative	Luminal A	T1b	N0	M0	Stage IA	WOMAN WITH BREAST CANCER STAGE I-IIIA	ca
87 - 4398140112537	180710	87	87	73	159	28.88	Arab Saudi	1983-04-14	35	≥14	<30	0	9999	9999	9999	9999	No	9999	No	No	No	Yes	42997	Invasive Ductal carcinoma	Grade 3	3	3	3	80	≥14	Positive	20	5	Negative	9999	9999	0	9999	Negative	Luminal B	T3	N0	M1	Stage IV	WOMAN WITH BREAST CANCER STAGE IIIB-IV	ca
89 - 4398139850267	180711	89	89	53	148	24.20	Arab Saudi	1988-10-16	29	≥14	<30	1	No	No	No	No	N/A	No	No	No	No	No	N/A	co																				co	co	co
90 - 4398139915835	180718	90	90	95	172	32.11	Arab Saudi	1983-05-04	35	≥12 - <14	No Birth	0	9999	9999	9999	9999	N/A	9999	No	No	No	Yes	42904	Invasive Ductal carcinoma	Grade 3	2	3	3	70	≥14	Negative	9999	9999	Negative	9999	9999	3+	9999	Positive	Her 2 Enriched	T2	pN1mi	M0	Stage IIB	WOMAN WITH BREAST CANCER STAGE I-IIIA	ca
91 - 4398139981386	180719	91	91	84	154	35.42	Arab Saudi	1958-01-21	60	≥14	<30	0	9999	9999	9999	9999	No	9999	No	No	No	Yes	42838	Invasive Ductal carcinoma	Grade 3	3	2	3	45	≥14	Negative	9999	9999	Negative	9999	9999	3+	9999	Positive	Her 2 Enriched	T1a	pN2	M0	Stage IIIA	WOMAN WITH BREAST CANCER STAGE I-IIIA	ca
92 - 4398139915817	180718	92	92	55	158	22.03	Arab Saudi	1982-12-01	35	≥14	≥30	0	No	Yes 1	No	No	N/A	No	No	No	No	No	N/A	co																				co	co	co
93 - 4398140112514	180710	93	93	69	160	26.95	Arab Saudi	1993-07-04	25	≥12 - <14	No Birth	0	No	No	No	No	N/A	No	No	No	No	No	N/A	co																				co	co	co
94 - 4398140112516	180710	94	94	75	161	28.93	Arab Saudi	1968-03-30	50	≥12 - <14	≥30	0	No	No	No	No	N/A	No	No	No	No	No	N/A	co																				co	co	co
95 - 4398140112526	180710	95	95	115	164	42.76	Arab Saudi	1967-10-02	50	≥12 - <14	≥30	0	No	No	No	No	N/A	No	No	No	No	No	N/A	co																				co	co	co
96 - 4398139915830	180718	96	96	74	164	27.51	Arab Saudi	1979-04-01	39	<12	<30	0	No	Yes 2	No	No	N/A	No	No	No	No	No	N/A	co																				co	co	co
97 - 4398139915837	180718	97	97	75	165	27.55	Arab Saudi	1978-03-30	40	≥12 - <14	No Birth	0	No	No	No	No	N/A	No	No	No	No	No	N/A	co																				co	co	co
98 - 4398139850264	180711	98	98	68	164	25.28	Arab Saudi	1969-09-12	48	≥14	No Birth	0	No	No	No	No	N/A	No	No	No	No	No	N/A	co																				co	co	co
99 - 4398139981392	180719	99	99	80	158	32.05	Arab Saudi	1970-12-24	47	<12	<30	0	No	No	No	No	N/A	No	No	No	No	No	N/A	co																				co	co	co
100 - 4398139915823	180718	100	100	62	156	25.48	Arab Saudi	1975-05-10	43	<12	No Birth	0	No	No	No	No	N/A	No	No	No	No	No	N/A	co																				co	co	co
101 - 4398139915832	180718	101	101	85	169	29.76	Arab Saudi	1993-10-20	24	<12	No Birth	0	No	No	No	No	N/A	No	No	No	No	No	N/A	co																				co	co	co
102 - 4398139850259	180711	102	102	85	163	31.99	Arab Non-Saudi	1970-03-15	48	≥12 - <14	≥30	0	No	No	No	No	N/A	No	No	No	No	No	N/A	co																				co	co	co
104 - 4398139981383	180719	104	104	56	156	23.01	Arab Saudi	1985-09-26	32	≥14	No Birth	0	No	No	No	No	N/A	No	No	No	No	No	N/A	co																				co	co	co
105 - 4398139981411	180719	105	105	51	155	21.23	Arab Saudi	1977-12-01	40	≥14	No Birth	0	9999	9999	9999	9999	No	9999	No	No	No	Yes	42932	Invasive Ductal carcinoma	Grade 3	2	3	3	70	≥14	Positive	80	8	Positive	10	4	2+	Negative	Negative	Luminal B	T2	N0	M0	Stage IIA	WOMAN WITH BREAST CANCER STAGE I-IIIA	ca
106 - 4398139850273	180711	106	106	61	152	26.40	Arab Saudi	1961-06-11	57	≥12 - <14	<30	0	9999	9999	9999	9999	No	9999	No	No	No	Yes	42719	Invasive Ductal carcinoma	Grade 3	3	3	3	9999	9999	Positive	5	9999	Positive	5	9999	2+	Positive	Positive	Her 2 luminal	T2	N0	M0	Stage IIA	WOMAN WITH BREAST CANCER STAGE I-IIIA	ca
107 - 4398140112518	180710	107	107	73	157	29.62	Arab Saudi	1964-11-05	53	≥12 - <14	<30	1	9999	9999	9999	9999	No	9999	No	No	No	Yes	41844	Invasive Ductal carcinoma	Grade 3	3	3	3	40	≥14	Positive	<10	9999	Positive	>90	9999	3+	9999	Positive	Her 2 Enriched	9999	9999	M1	Stage IV	WOMAN WITH BREAST CANCER STAGE IIIB-IV	ca
108 - 4398139915843	180718	108	108	57	150	25.33	Arab Non-Saudi	1968-01-03	50	≥12 - <14	<30	0	9999	9999	9999	9999	No	9999	No	No	No	Yes	41821	mamary carcinoma	Grade 3	9999	9999	9999	9999	9999	Positive	9999	9999	Positive	9999	9999	3+	9999	Positive	Her 2 Enriched	9999	9999	M1	Stage IV	WOMAN WITH BREAST CANCER STAGE IIIB-IV	ca
109 - 4398139981390	180719	109	109	80	160	31.25	Arab Saudi	1993-09-08	24	≥14	No Birth	2	Yes	No	No	No	N/A	No	No	No	No	No	N/A	co																				co	co	co
110 - 4398140112532	180710	110	110	90	155	37.46	Arab Saudi	1956-02-12	62	≥14	<30	2	9999	9999	9999	9999	N/A	9999	No	No	No	Yes	43389	Invasive Ductal carcinoma	Grade 3	2	2	3	25	≥14	Positive	95	9999	Positive	15	9999	1+	9999	Negative	Luminal B	T3	N1	M1	Stage IV	WOMAN WITH BREAST CANCER STAGE IIIB-IV	ca
111 - 4398140112517	180710	111	111	105	162	40.01	Arab Saudi	1987-10-25	30	≥12 - <14	No Birth	1	No	Yes 1	No	No	N/A	Yes	No	No	No	Yes	43376	Invasive Ductal carcinoma	Grade 3	9999	9999	9999	9999	9999	Negative	9999	9999	Negative	9999	9999	1+	9999	Negative	Triple negative	T2	N0	M0	Stage IIA	WOMAN WITH BREAST CANCER STAGE I-IIIA	ca
112 - 4398139915831	180718	112	112	71	166	25.77	Arab Non-Saudi	1981-09-16	36	≥12 - <14	No Birth	0	No	No	No	No	N/A	No	No	No	No	No	N/A	co																				co	co	co
113 - 4398139850256	180711	113	113	84	168	29.76	Arab Non-Saudi	1984-04-10	34	≥12 - <14	≥30	0	No	No	No	No	N/A	No	No	No	No	No	N/A	co																				co	co	co
114 - 4398139850258	180711	114	114	70	167	25.10	Non-Arab	1986-09-04	31	≥14	<30	0	No	No	No	No	N/A	No	No	No	No	No	N/A	co																				co	co	co
115 - 4398139915825	180718	115	115	56	159	22.15	Non-Arab	1984-10-28	33	≥12 - <14	No Birth	0	No	No	No	No	N/A	No	No	No	No	No	N/A	co																				co	co	co
116 - 4398140112523	180710	116	116	59	164	21.94	Non-Arab	1978-01-01	40	≥12 - <14	<30	0	No	No	No	No	N/A	No	No	No	No	No	N/A	co																				co	co	co
117 - 4398140112534	180710	117	117	68	163	25.59	Non-Arab	1973-04-28	45	≥14	<30	0	No	Yes 1	No	No	N/A	No	No	No	No	No	N/A	co																				co	co	co
118 - 4398139915840	180718	118	118	59	158	23.63	Non-Arab	1988-11-13	29	≥12 - <14	No Birth	0	No	No	No	No	N/A	No	No	No	No	No	N/A	co																				co	co	co
119 - 4398139850268	180711	119	119	70	159	27.69	Non-Arab	1969-12-25	48	≥14	≥30	1	No	No	No	No	N/A	No	No	No	No	No	N/A	co																				co	co	co
120 - 4398139850257	180711	120	120	60	170	20.76	Arab Non-Saudi	1981-08-20	36	≥14	<30	0	No	No	No	No	N/A	No	No	No	No	No	N/A	co																				co	co	co
121 - 4398140112533	180710	121	121	64	165	23.51	Non-Arab	1956-11-02	61	≥14	≥30	0	No	No	No	No	N/A	No	No	No	No	No	N/A	co																				co	co	co
122 - 4398139981398	180719	122	122	56	161	21.60	Non-Arab	1986-09-03	31	<12	No Birth	0	No	No	No	No	N/A	No	No	No	No	No	N/A	co																				co	co	co
123 - 4398140112538	180710	123	123	68	161	26.23	Non-Arab	1976-05-09	42	<12	≥30	0	No	Yes 1	No	No	N/A	No	No	No	No	No	N/A	co																				co	co	co
124 - 4398139915828	180718	124	124		166		Arab Non-Saudi	1987-01-21	31	≥14	<30	0	No	No	No	No	N/A	No	No	No	No	No	N/A	co																				co	co	co
125 - 4398139981399	180719	125	125	77	164	28.63	Non-Arab	1986-05-21	32	≥12 - <14	≥30	0	No	No	No	No	N/A	No	No	No	No	No	N/A	co																				co	co	co
126 - 4398140112528	180710	126	126	93	163	35.00	Non-Arab	1968-09-20	49	≥12 - <14	<30	0	No	No	No	No	N/A	No	No	No	No	No	N/A	co																				co	co	co
127 - 4398139850271	180711	127	127	61	160	23.83	Non-Arab	1981-08-23	36	≥12 - <14	No Birth	0	9999	9999	9999	9999	N/A	9999	No	No	No	Yes	42176	Invasive Ductal carcinoma	Grade 3	3	2	3	40	≥14	Negative	9999	9999	Negative	9999	9999	3+	9999	Positive	Her 2 Enriched	T2	N1	M0	Stage IIB	WOMAN WITH BREAST CANCER STAGE I-IIIA	ca
128 - 4398140112529	180710	128	128	65	156	26.71	Non-Arab	1972-07-24	45	≥12 - <14	<30	0	No	No	No	No	N/A	No	No	No	No	No	N/A	co																				co	co	co
129 - 4398139981389	180719	129	129	57	157	23.12	Non-Arab	1984-07-29	33	≥12 - <14	No Birth	0	No	No	No	No	N/A	No	No	No	No	No	N/A	co																				co	co	co
130 - 4398140112524	180710	130	130	68	162	25.91	Non-Arab	1983-03-09	35	≥14	<30	0	No	No	No	No	N/A	No	No	No	No	No	N/A	co																				co	co	co
131 - 4398139850261	180711	131	131	56	160	21.88	Arab Non-Saudi	1976-12-22	41	<12	≥30	0	9999	9999	9999	9999	N/A	9999	No	No	No	Yes	43426	Invasive Ductal carcinoma	Grade 3	3	3	3	9999	9999	Negative	9999	9999	Negative	9999	9999	3+	9999	Positive	Her 2 Enriched	T1c	pN1a	M0	Stage IIA	WOMAN WITH BREAST CANCER STAGE I-IIIA	ca
132 - 4398139915844	180718	132	132	56	158	22.43	Non-Arab	1958-01-01	60	≥14	<30	0	No	No	No	No	N/A	No	No	No	No	No	N/A	co																				co	co	co
133 - 4398139915826	180718	133	133	66	170	22.84	Arab Saudi	1965-10-20	52	≥14	<30	1	9999	9999	9999	9999	N/A	9999	No	No	No	Yes	42921	Invasive Ductal carcinoma	Grade 3	3	2	3	60	≥14	Negative	9999	9999	Negative	9999	9999	3+	9999	Positive	Her 2 Enriched	T1c	pN1a	M0	Stage IIA	WOMAN WITH BREAST CANCER STAGE I-IIIA	ca
134 - 4398139981410	180719	134	134	52	162	19.81	Non-Arab	1971-11-16	46	≥12 - <14	<30	0	No	Yes 1	No	No	N/A	No	No	No	No	No	N/A	co																				co	co	co
135 - 4398139850253	180711	135	135	50	164	18.59	Non-Arab	1988-01-29	30	≥14	<30	0	No	No	No	No	N/A	No	No	No	No	No	N/A	co																				co	co	co
136 - 4398139850275	180711	136	136	58	142	28.76	Arab Saudi	1983-12-13	34	≥12 - <14	No Birth	1	9999	9999	9999	9999	N/A	No	No	No	No	Yes	43093	Invasive Ductal carcinoma	Grade 3	3	2	3	40	≥14	Negative	9999	9999	Negative	9999	9999	3+	9999	Positive	Her 2 Enriched	T3	N1	M0	Stage IIIA	WOMAN WITH BREAST CANCER STAGE I-IIIA	ca
137 - 4398139915842	180718	137	137	55	153	23.50	Non-Arab	1988-02-03	30	≥14	No Birth	0	No	No	No	No	N/A	No	No	No	No	No	N/A	co																				co	co	co
138 - 4398139915838	180718	138	138	53	148	24.20	Arab Non-Saudi	1978-03-28	40	≥12 - <14	≥30	0	No	No	No	No	N/A	No	No	No	No	No	N/A	co																				co	co	co
139 - 4398139850251	180711	139	139	86	158	34.45	Arab Non-Saudi	1990-05-18	28	≥14	No Birth	0	No	No	No	No	N/A	No	No	No	No	No	N/A	co																				co	co	co
140 - 4398140112520	180710	140	140	63	167	22.59	Non-Arab	1977-11-14	40	≥12 - <14	<30	0	No	No	No	No	N/A	No	No	No	No	No	N/A	co																				co	co	co
141 - 4398139850276	180711	141	141	82	165	30.12	Arab Saudi	1972-11-14	45	<12	<30	0	9999	9999	9999	9999	N/A	9999	No	No	No	Yes	42023	Invasive Ductal carcinoma	9999	9999	9999	9999	High	≥14	Negative	9999	9999	Negative	9999	9999	3+	9999	Positive	Her 2 Enriched	TX	NX	M1	Stage IV	WOMAN WITH BREAST CANCER STAGE IIIB-IV	ca
142 - 4398139915836	180718	142	142	52	164	19.33	Non-Arab	1964-09-03	53	≥12 - <14	No Birth	0	No	Yes 1	No	No	N/A	No	Yes <15gr/day	No	No	No	N/A	co																				co	co	co
143 - 4398139915818	180718	143	143	95	162	36.20	Arab Saudi	1990-06-04	28	≥12 - <14	No Birth	0	No	No	No	No	N/A	No	No	No	No	No	N/A	co																				co	co	co
144 - 4398139981385	180719	144	144	52	156	21.37	Arab Non-Saudi	1996-03-01	22	≥12 - <14	No Birth	0	No	No	No	No	N/A	No	No	No	No	No	N/A	co																				co	co	co
145 - 4398140112521	180710	145	145	84	163	31.62	Arab Non-Saudi	2001-04-27	17	≥14	No Birth	0	No	No	No	No	N/A	No	No	No	No	No	N/A	co																				co	co	co
146 - 4398139981393	180719	146	146	47	158	18.83	Arab Non-Saudi	2002-12-08	15	≥14	No Birth	0	No	No	No	No	N/A	No	No	No	No	No	N/A	co																				co	co	co
147 - 4398140112527	180710	147	147	60	156	24.65	Arab Non-Saudi	1989-04-25	29	≥12 - <14	<30	0	No	No	No	No	N/A	No	No	No	No	No	N/A	co																				co	co	co
148 - 4398139850252	180711	148	148	58	161	22.38	Arab Saudi	1989-09-13	28	≥14	No Birth	0	No	No	No	No	N/A	No	No	No	No	No	N/A	co																				co	co	co
149 - 4398139850277	180711	149	149	77	163	28.98	Non-Arab	1985-12-25	32	≥12 - <14	No Birth	0	No	No	No	No	N/A	No	No	No	No	No	N/A	co																				co	co	co
150 - 4398140112515	180710	150	150	50	150	22.22	Non-Arab	1989-11-02	28	≥12 - <14	No Birth	0	No	No	No	No	N/A	No	No	No	No	No	N/A	co																				co	co	co
151 - 4398139850265	180711	151	151	58	150	25.78	Non-Arab	1986-10-19	31	≥12 - <14	No Birth	0	No	No	No	No	N/A	No	No	No	No	No	N/A	co																				co	co	co
152 - 4398139915824	180718	152	152	55	156	22.60	Non-Arab	1985-01-22	33	≥12 - <14	≥30	0	No	No	No	No	N/A	No	No	No	No	No	N/A	co																				co	co	co
153 - 4398139981384	180719	153	153	54	156	22.19	Non-Arab	1986-08-20	31	≥12 - <14	<30	0	No	No	No	No	N/A	No	No	No	No	No	N/A	co																				co	co	co
154 - 4398139981403	180719	154	154	59	163	22.21	Non-Arab	1989-10-02	28	≥14	No Birth	0	No	No	No	No	N/A	No	No	No	No	No	N/A	co																				co	co	co
155 - 4398139981397	180719	155	155	48	150	21.33	Non-Arab	1988-03-29	30	<12	No Birth	0	No	Yes 1	No	No	N/A	No	No	No	No	No	N/A	co																				co	co	co
156 - 4398139915829	180718	156	156	80	172	27.04	Non-Arab	1989-03-14	29	≥12 - <14	No Birth	0	No	No	No	No	N/A	No	Yes <15gr/day	No	No	No	N/A	co																				co	co	co
157 - 4398139981407	180719	157	157	97	164	36.06	Arab Saudi	1989-12-26	28	≥14	No Birth	0	No	No	No	No	N/A	No	No	No	No	No	N/A	co																				co	co	co
158 - 4398139981391	180719	158	158	56	162	21.34	Arab Non-Saudi	2000-07-03	18	≥12 - <14	No Birth	0	No	No	No	No	N/A	No	No	No	No	No	N/A	co																				co	co	co
159 - 4398139915820	180718	159	159	85	182	25.66	Arab Non-Saudi	1972-09-19	45	≥14	No Birth	0	No	No	No	No	N/A	No	No	No	No	No	N/A	co																				co	co	co
160 - 4398139981409	180719	160	160	27	160	10.55	Non-Arab	1973-05-29	45	≥14	<30	0	No	No	No	No	N/A	No	No	No	No	No	N/A	co																				co	co	co
161 - 4398139981395	180719	161	161	53	154	22.35	Arab Saudi	1989-01-01	29	≥14	No Birth	0	No	No	No	No	N/A	No	No	No	No	No	N/A	co																				co	co	co
162 - 4398139850274	180711	162	162	70	152	30.30	Arab Saudi	1972-08-10	45	≥14	<30	0	No	No	No	No	N/A	No	No	No	No	No	N/A	co																				co	co	co
163 - 4398139850270	180711	163	163	52	157	21.10	Arab Non-Saudi	1972-03-23	46	≥12 - <14	<30	0	No	No	No	No	N/A	No	No	No	No	No	N/A	co																				co	co	co
164 - 4398139915822	180718	164	164	52	152	22.51	Arab Non-Saudi	1994-09-01	23	≥12 - <14	No Birth	0	No	No	No	No	N/A	No	No	No	No	No	N/A	co																				co	co	co
165 - 4398139915834	180718	165	165	65	164	24.17	Arab Non-Saudi	1969-09-28	48	≥14	<30	0	No	No	No	No	N/A	No	No	No	No	No	N/A	co																				co	co	co
166 - 4398139981401	180719	166	166	53	155	22.06	Arab Saudi	1979-05-06	39	≥14	<30	0	9999	9999	9999	9999	N/A	9999	No	No	No	Yes	N/A	co																				co	co	co

## Sheet: IDs of matched samples
Sample-ID - Cancer Cases (ca)	Sample-ID - Controls (co)
70	78
71	82
72	92
73	94
74	95
76	96
77	97
79	98
80	99
81	100
85	102
86	112
87	113
90	119
91	120
105	121
106	123
107	126
108	132
110	134
111	140
127	142
131	152
133	163
136	165
141	166
